# Supplementary material for: Isolation and Characterization of a Duck Hepatitis A Virus Type 3 SH52 Strain in Ducklings
Source: Microorganisms. 2025 Nov 22;13(12):2652. doi: 10.3390/microorganisms13122652 (PMC12734566; doi:10.3390/microorganisms13122652)
Supplement: Supplementary file 1 [file microorganisms-13-02652-s001.zip]

Archive with 1 entries (1 files):
- microorganisms-3954704-supplementary.pdf
